# Supplementary material for: SARS-CoV-2 Infections in the World: An Estimation of the Infected Population and a Measure of How Higher Detection Rates Save Lives
Source: Front Public Health. 2020 Sep 25;8:489. doi: 10.3389/fpubh.2020.00489 (PMC7545403; doi:10.3389/fpubh.2020.00489)
Supplement: Supplementary file 2 [file Data_Sheet_1.ZIP]

Archive with 30 entries (29 files):
- Country_eni/
- __MACOSX/._Country_eni
- Country_eni/Iran_20julio.png
- __MACOSX/Country_eni/._Iran_20julio.png
- Country_eni/United Kingdom_20julio.png
- __MACOSX/Country_eni/._United Kingdom_20julio.png
- Country_eni/Mexico_20julio.png
- __MACOSX/Country_eni/._Mexico_20julio.png
- Country_eni/Netherlands_20julio.png
- __MACOSX/Country_eni/._Netherlands_20julio.png
- Country_eni/France_20julio.png
- __MACOSX/Country_eni/._France_20julio.png
- Country_eni/United States_20julio.png
- __MACOSX/Country_eni/._United States_20julio.png
- Country_eni/Canada_20julio.png
- __MACOSX/Country_eni/._Canada_20julio.png
- Country_eni/China_20julio.png
- __MACOSX/Country_eni/._China_20julio.png
- Country_eni/Belgium_20julio.png
- __MACOSX/Country_eni/._Belgium_20julio.png
- Country_eni/Spain_20julio.png
- __MACOSX/Country_eni/._Spain_20julio.png
- Country_eni/Germany_20julio.png
- __MACOSX/Country_eni/._Germany_20julio.png
- Country_eni/Italy_20julio.png
- __MACOSX/Country_eni/._Italy_20julio.png
- Country_eni/India_20julio.png
- __MACOSX/Country_eni/._India_20julio.png
- Country_eni/Brazil_20julio.png
- __MACOSX/Country_eni/._Brazil_20julio.png
